# Supplementary material for: A cognitive style dataset including functional near-infrared spectroscopy, eye-tracking, psychometric and behavioral measures
Source: Data Brief. 2019 Sep 19;26:104544. doi: 10.1016/j.dib.2019.104544 (PMC6811964; doi:10.1016/j.dib.2019.104544)
Supplement: Multimedia component 2 [file mmc2.zip]

Archive with 5 entries (5 files):
- CSI scores.sav
- EPrime.zip
- Eye tracking.zip
- Marker.zip
- Raw NIRS.zip
