# Supplementary material for: A cognitive style dataset including functional near-infrared spectroscopy, eye-tracking, psychometric and behavioral measures
Source: Data Brief. 2019 Sep 19;26:104544. doi: 10.1016/j.dib.2019.104544 (PMC6811964; doi:10.1016/j.dib.2019.104544)
Supplement: Multimedia component 4 [file mmc4.zip]

Archive with 1 entries (1 files):
- dib_104544_Syntax.sps
