# Supplementary material for: A cognitive style dataset including functional near-infrared spectroscopy, eye-tracking, psychometric and behavioral measures
Source: Data Brief. 2019 Sep 19;26:104544. doi: 10.1016/j.dib.2019.104544 (PMC6811964; doi:10.1016/j.dib.2019.104544)
Supplement: Multimedia component 4 [file mmc4.zip › dib_104544_Syntax.sps]

* Encoding: UTF-8.
*Creation of CSI groups with labels on the basis of continuous CSI score.
RECODE CSI_score (Lowest thru 38=1) (39 thru 45=2) (46 thru Highest=3) INTO CSI_Group.
VALUE LABELS CSI_Group 1 'Intuitive' 2 'Adaptive' 3 'Analytic'.
EXECUTE.

*Removal of participant demonstrating a lack of enaggement with the experimental task; accuracy = 35%, reaction times = 4.30 and 2.49 seconds, poor calibration (substantial periods of unstable signal, and over 40% of fixations less than 100ms).
COMPUTE filter_$=(ACC > 35). 
VARIABLE LABELS filter_$ 'ACC > 35 (FILTER)'. 
VALUE LABELS filter_$ 0 'Not Selected' 1 'Selected'. 
FORMATS filter_$ (f1.0). 
FILTER BY filter_$. 
EXECUTE.

*Removal of participant from reaction time analyses due to scores +/- 3 standard deviations from the mean.
COMPUTE filter_$=(RT_Correct < 44.7). 
VARIABLE LABELS filter_$ 'RT_Correct < 44.7 (FILTER)'. 
VALUE LABELS filter_$ 0 'Not Selected' 1 'Selected'. 
FORMATS filter_$ (f1.0). 
FILTER BY filter_$. 
EXECUTE.

*Removal of participants due to NIRS technical malfunction.
COMPUTE filter_$=(NMISS(V3_6) < 1).
VARIABLE LABELS filter_$ 'NMISS(V3_6) (FILTER)'.
VALUE LABELS filter_$ 0 'Not Selected' 1 'Selected'.
FORMATS filter_$ (f1.0).
FILTER BY filter_$.
EXECUTE.

*Removal of participants due to eye-tracking technical malfunction.
COMPUTE filter_$=(NMISS(AverageFixLength)  < 1).
VARIABLE LABELS filter_$ 'NMISS(AverageFixLength)  < 1 (FILTER)'.
VALUE LABELS filter_$ 0 'Not Selected' 1 'Selected'.
FORMATS filter_$ (f1.0).
FILTER BY filter_$.
EXECUTE.
